# Supplementary material for: Using individual preferences and BWM with entropy measures to modify the Global Entrepreneurship Index
Source: PLoS One. 2022 Mar 25;17(3):e0266187. doi: 10.1371/journal.pone.0266187 (PMC8956192; doi:10.1371/journal.pone.0266187)
Supplement: S1 Data — (XLSX) [file pone.0266187.s001.xlsx]

## Sheet: Instruction
BWM (Best Worst Method)								Instruciton:
In this excel file you will learn how to construct and solve a multi-criteria decision-making problem using BWM. There are two popular versions of BWM (non-linear BWM (Rezaei, 2015), and linear BWM (Rezaei, 2016)). This excel file is based on the linear BWM. Here, there is an explanation of the five steps need to be taken in order to construct and solve the problem. In the next sheet, an example …							Step 1.	Determine the number of decision criteria. This, of course, depends on your problem. For instance if you want to buy a car and you consider five criteria uality, price, comfort, safety, and style you should go to the Sheet C=5.
Requirement:
If you don't have Solver in the toolbar of your Excel, you need to install it first (follow the steps below): Go to "File", then "Options", then "Add-Ins". At the buttom (Excel Add-Ins, click on Go..."), Select "Solver Add-in" and press "OK". You should now be able to see Solver in your "Data" tab. You may also watch this video to know more about solving linear programming problem using Excel Sol…
								You should then enter the names of the criteria in the right place (see below, as example).
								Determine the best (e.g. the most desirable, the most important) and the worst (e.g. the least desirable, the least important) criteria based on the opinion of the decision-maker. You can choose the Best and the Worst from the drop-box next to "Select the best", and "Select the worst" respectively.
References:							Step 2.
Rezaei, J. (2015).Best-worst multi-criteria decision-making method. Omega, 53, 49-57.
Rezaei, J. (2016). Best-worst multi-criteria decision-making method: Some properties and a linear model. Omega, 64, 126-130.
Copyright© Jafar Rezaei
To see more information visit www.bestworstmethod.com
If you have any questions you may contact info@bestworstmethod.com
							Steps 3 & 4.	Express the preference of the decision-maker on "the Best criterion over all the other criteria", and the preference of "all the other criteria over the Worst" by selecting a number between 1 and 9 from the drop-box.
										The meaning of the numbers 1-9:
										1: Equal importance
										2: Somewhat between Equal and Moderate
										3: Moderately more important than
										4: Somewhat between Moderate and Strong
										5: Strongly more important than
										6: Somewhat between Strong and Very strong
										7: Very strongly important than
										8: Somewhat between Very strong and Absolute
										9: Absulutly more important than
							Step 5.	Use Solver to solve the problem. Go to "Data" tab. Click on "Solver"
								A window like the one below opens. Press "Solve", and then "OK".
								After pressing the "OK" button, you get the weights and the Ksi star (reliability score) in the yellow cells.
							Note:	You just need to fill in the green boxes and leave the other boxes alone. After you operating the Solver, the weights of criteria will be automatically obtained.

## Sheet: Example
Example: In this sheet you see how a BWM problem is constructed and solved following the instruction. This example is Example 2 from this reference: Rezaei, J. (2016). Best-worst multi-criteria decision-making method: Some properties and a linear model. Omega, 64, 126-130.
Criteria Number = 5	Criterion 1	Criterion 2	Criterion 3	Criterion 4	Criterion 5
Names of Criteria	Quality	Price	Comfort	Safety	Style
Select the Best	Price
Select the Worst	Style
Best to Others	Quality	Price	Comfort	Safety	Style
Price	2	1	4	3	8
Others to the Worst	Style
Quality	4
Price	8
Comfort	2
Safety	3
Style	1
Weights	Quality	Price	Comfort	Safety	Style
	0.229508	0.448087	0.114754	0.153005	0.0546448
Ksi*	0.010929
Sum of weights	1
Constraint 1	-0.010929	0	-0.010929	-0.010929	0.010929
	0.010929	0	0.010929	0.010929	-0.010929
Constraint 2	0.010929	0.010929	0.00546448	-0.010929	0
	-0.010929	-0.010929	-0.00546448	0.010929	0

## Sheet: C=3
Criteria Number = 3	Criterion 1	Criterion 2	Criterion 3
Names of Criteria	a	b	c
Select the Best	a
Select the Worst	c
Best to Others	a	b	c
a	1	2	3
Others to the Worst	c
a	3
b	2
c	1
Weights	a	b	c
	0.541667	0.291667	0.166667
Ksi*	0.0416667
Sum of weights	1
Constraint 1	0	-0.0416667	0.0416667
	0	0.0416667	-0.0416667
Constraint 2	0.0416667	-0.0416667	0
	-0.0416667	0.0416667	0

## Sheet: C=4
	Criteria Number = 4	Criterion 1	Criterion 2	Criterion 3	Criterion 4
	Names of Criteria
	Select the Best
	Select the Worst
	Best to Others	Criterion 1	Criterion 2	Criterion 3	Criterion 4
	0
	Others to the Worst	0
	Criterion 1
	Criterion 2
	Criterion 3
	Criterion 4
	Weights	Criterion 1	Criterion 2	Criterion 3	Criterion 4
	Ksi*
	Sum of weights	0
	Constraint 1	0	0	0	0
		0	0	0	0
	Constraint 2	0	0	0	0
		0	0	0	0

## Sheet: C=5
	Criteria Number = 5	Criterion 1	Criterion 2	Criterion 3	Criterion 4	Criterion 5
	Names of Criteria	财务能力	技术能力	管理能力	经验业绩	信誉水平
	Select the Best	财务能力
	Select the Worst	经验业绩
	Best to Others	财务能力	技术能力	管理能力	经验业绩	信誉水平
	财务能力	1	2	3	5	4
	Others to the Worst	经验业绩
	财务能力	5
	技术能力	3
	管理能力	2
	经验业绩	1
	信誉水平	2
	Weights	财务能力	技术能力	管理能力	经验业绩	信誉水平
		0.423077	0.230769	0.153846	0.0769231	0.115385
	Ksi*	0.0384615
	Sum of weights	1
	Constraint 1	0	-0.0384615	-0.0384615	0.0384615	-0.0384615
		0	0.0384615	0.0384615	-0.0384615	0.0384615
	Constraint 2	0.0384615	0	0	0	-0.0384615
		-0.0384615	0	0	0	0.0384615

## Sheet: Sheet1
	Criteria Number = 5	Criterion 1	Criterion 2	Criterion 3	Criterion 4	Criterion 5
	Names of Criteria	2010	2012	2014	2016	2018
	Select the Best	2018
	Select the Worst	2010
	Best to Others	2010	2012	2014	2016	2018
	2018	1	2	3	5	4
	Others to the Worst	2010
	2010	5
	2012	3
	2014	2
	2016	1
	2018	2
	Weights	2010	2012	2014	2016	2018
		0.423077	0.230769	0.153846	0.0769231	0.115385
	Ksi*	0.0384615
	Sum of weights	1
	Constraint 1	0	-0.0384615	-0.0384615	0.0384615	-0.0384615
		0	0.0384615	0.0384615	-0.0384615	0.0384615
	Constraint 2	0.0384615	0	0	0	-0.0384615
		-0.0384615	0	0	0	0.0384615

## Sheet: C=6
	Criteria Number = 6	Criterion 1	Criterion 2	Criterion 3	Criterion 4	Criterion 5	Criterion 6
	Names of Criteria	TBS	TSB	BTS	BST	STB	SBT
	Select the Best	TBS
	Select the Worst	SBT
	Best to Others	TBS	TSB	BTS	BST	STB	SBT
	TBS	1	2	2	3	4	5
	Others to the Worst	SBT
	TBS	5
	TSB	3
	BTS	3
	BST	2
	STB	2
	SBT	1
	Weights	TBS	TSB	BTS	BST	STB	SBT
		0.34375	0.1875	0.1875	0.125	0.09375	0.0625
	Ksi*	0.03125
	Sum of weights	1
	Constraint 1	0	-0.03125	-0.03125	-0.03125	-0.03125	0.03125
		0	0.03125	0.03125	0.03125	0.03125	-0.03125
	Constraint 2	0.03125	0	0	0	-0.03125	0
		-0.03125	0	0	0	0.03125	0

## Sheet: C=7
	Criteria Number = 7	Criterion 1	Criterion 2	Criterion 3	Criterion 4	Criterion 5	Criterion 6	Criterion 7
	Names of Criteria
	Select the Best
	Select the Worst
	Best to Others	Criterion 1	Criterion 2	Criterion 3	Criterion 4	Criterion 5	Criterion 6	Criterion 7
	0
	Others to the Worst	0
	Criterion 1
	Criterion 2
	Criterion 3
	Criterion 4
	Criterion 5
	Criterion 6
	Criterion 7
	Weights	Criterion 1	Criterion 2	Criterion 3	Criterion 4	Criterion 5	Criterion 6	Criterion 7
	Ksi*
	Sum of weights	0
	Constraint 1	0	0	0	0	0	0	0
		0	0	0	0	0	0	0
	Constraint 2	0	0	0	0	0	0	0
		0	0	0	0	0	0	0

## Sheet: C=8
	Criteria Number = 8	Criterion 1	Criterion 2	Criterion 3	Criterion 4	Criterion 5	Criterion 6	Criterion 7	Criterion 8
	Names of Criteria
	Select the Best
	Select the Worst
	Best to Others	Criterion 1	Criterion 2	Criterion 3	Criterion 4	Criterion 5	Criterion 6	Criterion 7	Criterion 8
	0
	Others to the Worst	0
	Criterion 1
	Criterion 2
	Criterion 3
	Criterion 4
	Criterion 5
	Criterion 6
	Criterion 7
	Criterion 8
	Weights	Criterion 1	Criterion 2	Criterion 3	Criterion 4	Criterion 5	Criterion 6	Criterion 7	Criterion 8
	Ksi*
	Sum of weights	0
	Constraint 1	0	0	0	0	0	0	0	0
		0	0	0	0	0	0	0	0
	Constraint 2	0	0	0	0	0	0	0	0
		0	0	0	0	0	0	0	0

## Sheet: C=9
	Criteria Number = 9	Criterion 1	Criterion 2	Criterion 3	Criterion 4	Criterion 5	Criterion 6	Criterion 7	Criterion 8	Criterion 9
	Names of Criteria
	Select the Best
	Select the Worst
	Best to Others	Criterion 1	Criterion 2	Criterion 3	Criterion 4	Criterion 5	Criterion 6	Criterion 7	Criterion 8	Criterion 9
	0
	Others to the Worst	0
	Criterion 1
	Criterion 2
	Criterion 3
	Criterion 4
	Criterion 5
	Criterion 6
	Criterion 7
	Criterion 8
	Criterion 9
	Weights	Criterion 1	Criterion 2	Criterion 3	Criterion 4	Criterion 5	Criterion 6	Criterion 7	Criterion 8	Criterion 9
	Ksi*
	Sum of weights	0
	Constraint 1	0	0	0	0	0	0	0	0	0
		0	0	0	0	0	0	0	0	0
	Constraint 2	0	0	0	0	0	0	0	0	0
		0	0	0	0	0	0	0	0	0
